# Supplementary material for: Priming with γ-Aminobutyric Acid against Botrytis cinerea Reshuffles Metabolism and Reactive Oxygen Species: Dissecting Signalling and Metabolism
Source: Antioxidants (Basel). 2020 Nov 25;9(12):1174. doi: 10.3390/antiox9121174 (PMC7759855; doi:10.3390/antiox9121174)
Supplement: Supplementary file 1 [file antioxidants-09-01174-s001.zip]

Archive with 6 entries (5 files):
- antioxidants-1022717-supp-final check/
- antioxidants-1022717-supp-final check/Figure S1.png
- antioxidants-1022717-supp-final check/Figure S2.png
- antioxidants-1022717-supp-final check/Figure S3.png
- antioxidants-1022717-supp-final check/Figure S4.png
- antioxidants-1022717-supp-final check/Figure S5.png
